# Supplementary material for: ﻿Paraphlomisjinggangshanensis (Lamiaceae), a new species from Jiangxi, China
Source: PhytoKeys. 2022 Aug 2;204:1–8. doi: 10.3897/phytokeys.204.87654 (PMC9848912; doi:10.3897/phytokeys.204.87654)
Supplement: XML Treatment for Paraphlomis jinggangshanensis [file phytokeys.204.87654-treatment1.xml]

<!DOCTYPE tp:taxon-treatment
  PUBLIC "-//TaxonX//DTD Taxonomic Treatment Publishing DTD v0 20100105//EN" "tax-treatment-NSO.dtd">
<tp:taxon-treatment xmlns:tp="http://www.plazi.org/taxpub"><tp:treatment-meta><kwd-group><label>Taxon classification</label><kwd>
                <named-content content-type="kingdom">Plantae</named-content>
              </kwd><kwd>
                <named-content content-type="order">Lamiales</named-content>
              </kwd><kwd>
                <named-content content-type="family">Lamiaceae</named-content>
              </kwd></kwd-group><mixed-citation publication-type="journal"><person-group><name><surname>Zhao</surname><given-names>Wan-Yi</given-names></name><name><surname>Zhang</surname><given-names>Zhong</given-names></name><name><surname>Fan</surname><given-names>Qiang</given-names></name><name><surname>Chen</surname><given-names>Chun-Quan</given-names></name><name><surname>Liao</surname><given-names>Wen-Bo</given-names></name><name><surname>Boufford</surname><given-names>David E.</given-names></name></person-group><article-title>﻿<italic><tp:taxon-name><tp:taxon-name-part taxon-name-part-type="genus" reg="Paraphlomis">Paraphlomis</tp:taxon-name-part><tp:taxon-name-part taxon-name-part-type="species" reg="jinggangshanensis">jinggangshanensis</tp:taxon-name-part></tp:taxon-name></italic> (<tp:taxon-name><tp:taxon-name-part taxon-name-part-type="family">Lamiaceae</tp:taxon-name-part></tp:taxon-name>), a new species from Jiangxi, China</article-title><source>PhytoKeys</source><day>02</day><month>08</month><year>2022</year><volume>204</volume><fpage>1</fpage><lpage>8</lpage><pub-id pub-id-type="doi">10.3897/phytokeys.204.87654</pub-id></mixed-citation></tp:treatment-meta><tp:nomenclature><label>﻿</label><tp:taxon-name>
              <object-id xmlns:xlink="http://www.w3.org/1999/xlink" content-type="arpha" xlink:type="simple">DC980244-BC8D-5CC6-A723-65BA6760AF23</object-id>
              <tp:taxon-name-part taxon-name-part-type="genus" reg="Paraphlomis">Paraphlomis</tp:taxon-name-part>
              <tp:taxon-name-part taxon-name-part-type="species" reg="jinggangshanensis">jinggangshanensis</tp:taxon-name-part>
              <object-id xmlns:xlink="http://www.w3.org/1999/xlink" content-type="ipni" xlink:type="simple">urn:lsid:ipni.org:names:77302738-1</object-id>
            </tp:taxon-name><tp:taxon-authority>Boufford, W.B. Liao &amp; W.Y. Zhao</tp:taxon-authority><tp:taxon-status xmlns:xlink="http://www.w3.org/1999/xlink" xlink:type="simple">sp. nov.</tp:taxon-status><xref ref-type="fig" rid="F2">Fig. 2 井冈山假糙苏</xref></tp:nomenclature><tp:treatment-sec sec-type="material" id="SECID0EYZAE"><title>Type.</title><p>China. Jiangxi Province, Jinggangshan City, Jinggangshan National Natural Reserve, roadsides, <named-content xmlns:xlink="http://www.w3.org/1999/xlink" content-type="dwc:verbatimCoordinates" xlink:type="simple"><named-content content-type="geo-json" specific-use="{&#34;type&#34;:&#34;Point&#34;,&#34;coordinates&#34;:[114.250000,26.633333]}" id="NCID0EB1AE" xlink:type="simple">26°38'N, 114°15'E</named-content></named-content>, 740 m alt., 10 September 2021, <italic>Wan-Yi Zhao, Zhong-Cheng Liu,Zhong Zhang, XU-Jie Li</italic>, <italic>ZWY-2060</italic> (holotype: SYS!; isotypes: A!, SYS!)</p></tp:treatment-sec><tp:treatment-sec sec-type="diagnosis" id="SECID0EK1AE"><title>Diagnosis.</title><p><italic><tp:taxon-name><tp:taxon-name-part taxon-name-part-type="genus" reg="Paraphlomis">Paraphlomis</tp:taxon-name-part><tp:taxon-name-part taxon-name-part-type="species" reg="jinggangshanensis">jinggangshanensis</tp:taxon-name-part></tp:taxon-name></italic> is morphologically similar to <italic><tp:taxon-name><tp:taxon-name-part taxon-name-part-type="genus" reg="Paraphlomis">P.</tp:taxon-name-part><tp:taxon-name-part taxon-name-part-type="species" reg="intermedia">intermedia</tp:taxon-name-part></tp:taxon-name></italic>, but differs by its pubescence of glandular trichomes, cordate leaf base, many-branched stems and glabrous anthers.</p></tp:treatment-sec><tp:treatment-sec sec-type="description" id="SECID0EG2AE"><title>Description.</title><p><bold>Herbs</bold>, perennial, 0.4–1.0 m tall. <bold>Rhizomes</bold> short (not transverse), taproot obscure; roots fibrous. <bold>Stems</bold> erect, simple or much branched above middle, 4-angled, grooved, densely covered with short glandular trichomes. <bold>Leaves</bold> opposite; petiole to 9 cm long, with dense short glandular trichomes, green or purplish green; lamina ovate to ovate-oblong, papery, 4–10.2 × 2.5–6.5 cm, base cordate, margin crenate, apex acuminate; abaxially light green, covered with glandular trichomes (more densely so on veins), with glandular spots; adaxially green, densely covered with glandular trichomes, with glandular spots; lateral veins 4 or 5 pairs. <bold>Verticillasters</bold> 10–12 flowered, globose, 2.5–3.0 cm in diam; bracteoles few, ovate-triangular, apex obtuse, ca. 1 mm long, with short glandular trichomes, deciduous; pedicels 1.0–1.5 mm long, or obsolete. <bold>Calyx</bold> green, tubular-obconical, slight curving, ca. 7 mm long, with dense glandular trichomes outside, glabrous except for glandular trichomes on teeth inside, conspicuously 5-veined; teeth 5, subequal, triangular, ca. 1 mm long, apex acute. <bold>Corolla</bold> white, 1.2–1.6 cm long, with dense glandular trichomes outside, pilose annulate in throat inside; tube 8–10 mm long, straight, slightly dilated toward throat, obvious longer than calyx tube; corolla 2-lipped, upper lip oblong, margin entire, ca. 4 mm long, ca. 2.5 mm wide; lower lip 3-lobed, 4–5 mm long, dotted with red spots inside, middle lobe ovate to suborbicular, apex obtuse or retuse, lateral lobes obliquely oblong, apex obtuse. <bold>Stamens</bold> 4, inserted above middle of corolla tube, straight, included, filaments flat, sparsely puberulent-villous; anther cells 2, divergent, ovoid, glabrous. <bold>Style</bold> filiform, included, glabrous, apex subequally 2-lobed. <bold>Ovary</bold> 4-loculed, glabrous. <bold>Nutlets</bold> 4, triquetrous-obovoid, brown at maturity, ca. 2.2 mm long, apex rounded, glabrous. (Fig. <xref ref-type="fig" rid="F2">2</xref>)</p><fig id="F2" position="float" orientation="portrait"><object-id xmlns:xlink="http://www.w3.org/1999/xlink" content-type="doi" xlink:type="simple">10.3897/phytokeys.204.87654.figure2</object-id><object-id xmlns:xlink="http://www.w3.org/1999/xlink" content-type="arpha" xlink:type="simple">7101D78A-23BC-53D3-8F4E-99E765C54FE8</object-id><label>Figure 2.</label><caption><p><italic><tp:taxon-name><tp:taxon-name-part taxon-name-part-type="genus" reg="Paraphlomis">Paraphlomis</tp:taxon-name-part><tp:taxon-name-part taxon-name-part-type="species" reg="jinggangshanensis">jinggangshanensis</tp:taxon-name-part></tp:taxon-name></italic><bold>A</bold> habit, growing on gravelly hillside <bold>B</bold> plant, stems much branched <bold>C</bold> flowering branch <bold>D</bold> leaves with long petiole, base cordate <bold>E</bold> both surfaces of leaf blade with dense glandular trichomes <bold>F</bold> stem, petiole, and calyx tube with dense glandular trichomes <bold>G</bold> front view of corolla, lower lip dotted with purplish red spots, throat villous annulate <bold>H</bold> inner view of corolla, filaments borne in middle of corolla tube; red arrow indicates glabrous style; anthers glabrous <bold>I</bold> lateral view of flower <bold>J</bold> inflorescence <bold>K</bold> fresh nutlets (glabrous) and inner view of calyx tube (<bold>A–D</bold> by Zhong Zhang <bold>E–K</bold> by Wan-Yi Zhao).</p></caption><graphic xmlns:xlink="http://www.w3.org/1999/xlink" xlink:href="phytokeys-204-001_article-87654__-g002.jpg" position="float" orientation="portrait" xlink:type="simple" id="oo_722454.jpg"><uri content-type="original_file" xlink:type="simple">https://binary.pensoft.net/fig/722454</uri></graphic></fig></tp:treatment-sec><tp:treatment-sec sec-type="distribution" id="SECID0EY4AE"><title>Distribution and habitat.</title><p>Based on our field observations, <italic><tp:taxon-name><tp:taxon-name-part taxon-name-part-type="genus" reg="Paraphlomis">Paraphlomis</tp:taxon-name-part><tp:taxon-name-part taxon-name-part-type="species" reg="jinggangshanensis">jinggangshanensis</tp:taxon-name-part></tp:taxon-name></italic> is located only in Xiangzhou, in the Jinggangshan National Natural Reserve, Jiangxi Province. This area has been considered to be in the subtropical monsoon climate region. <italic><tp:taxon-name><tp:taxon-name-part taxon-name-part-type="genus" reg="Paraphlomis">Paraphlomis</tp:taxon-name-part><tp:taxon-name-part taxon-name-part-type="species" reg="jinggangshanensis">jinggangshanensis</tp:taxon-name-part></tp:taxon-name></italic> often occurs in evergreen broadleaved forests along roads above valleys.</p></tp:treatment-sec><tp:treatment-sec sec-type="conservation status" id="SECID0EU5AE"><title>Conservation status.</title><p>This species is currently known to occur only in the Jinggangshan National Natural Reserve in three populations numbering more than two thousand individuals. A road divides the distribution range of <italic><tp:taxon-name><tp:taxon-name-part taxon-name-part-type="genus" reg="Paraphlomis">P.</tp:taxon-name-part><tp:taxon-name-part taxon-name-part-type="species" reg="jinggangshanensis">jinggangshanensis</tp:taxon-name-part></tp:taxon-name></italic>. Human activity (such as roadside weed removal) and exotic species have a negative effect on population regeneration. <italic><tp:taxon-name><tp:taxon-name-part taxon-name-part-type="genus" reg="Paraphlomis">Paraphlomis</tp:taxon-name-part><tp:taxon-name-part taxon-name-part-type="species" reg="jinggangshanensis">jinggangshanensis</tp:taxon-name-part></tp:taxon-name></italic> is here suggested to be Near Threatened (<abbrev xmlns:xlink="http://www.w3.org/1999/xlink" xlink:title="Near Threatened" id="ABBRID0EQ6AE" xlink:type="simple">NT</abbrev>) according to IUCN categories guidelines 10.1 (<xref ref-type="bibr" rid="B8">IUCN Standards and Petitions Subcommittee 2022</xref>).</p></tp:treatment-sec><tp:treatment-sec sec-type="phenology" id="SECID0EY6AE"><title>Phenology.</title><p>Flowering was observed from May to October, and fruiting from July to November.</p></tp:treatment-sec><tp:treatment-sec sec-type="etymology" id="SECID0E46AE"><title>Etymology.</title><p>The specific epithet “<tp:taxon-name><tp:taxon-name-part taxon-name-part-type="genus" reg="Paraphlomis"/><tp:taxon-name-part taxon-name-part-type="species" reg="jinggangshanensis">jinggangshanensis</tp:taxon-name-part></tp:taxon-name>” is derived from the type locality, Jinggangshan National Natural Reserve, Jiangxi Province, China.</p></tp:treatment-sec><tp:treatment-sec sec-type="material" id="SECID0ENAAG"><title>Additional specimens examined (paratypes).</title><p>China. Jiangxi: Jinggangshan City, Jinggangshan National Natural Nature Reserve; NE of the town of Ciping; vicinity of Xiangzhou, roadside, above valley, <named-content xmlns:xlink="http://www.w3.org/1999/xlink" content-type="dwc:verbatimCoordinates" xlink:type="simple"><named-content content-type="geo-json" specific-use="{&#34;type&#34;:&#34;Point&#34;,&#34;coordinates&#34;:[114.263611,26.630278]}" id="NCID0EWAAG" xlink:type="simple">26°37'49"N, 114°15'49"E</named-content></named-content>, 545–575 m, 6 June 2013, <italic>David E. Boufford</italic>, <italic>Wen-Bo Liao</italic>, <italic>Bao-Huan Wu</italic>, <italic>Hui-Min Xu &amp; Tian-Tian Yuan 43074</italic> (A); Jinggangshan National Natural Reserve, roadsides, <named-content xmlns:xlink="http://www.w3.org/1999/xlink" content-type="dwc:verbatimCoordinates" xlink:type="simple"><named-content content-type="geo-json" specific-use="{&#34;type&#34;:&#34;Point&#34;,&#34;coordinates&#34;:[114.250000,26.633333]}" id="NCID0EGBAG" xlink:type="simple">26°38'N, 114°15'E</named-content></named-content>, 740 m alt., 18 June 2021, <italic>Zhong Zhang Luofu-01</italic> (A, SYS); <italic>ibid</italic>., 15 July 2021, <italic>Zhong Zhang Luofu-06</italic> (A, SYS).</p></tp:treatment-sec><ref-list><ref id="B8"><mixed-citation xmlns:xlink="http://www.w3.org/1999/xlink" xlink:type="simple">IUCN Standards and Petitions Subcommittee (<year>2022</year>) Guidelines for Using the IUCN Red List Categories and Criteria. Version 15. Prepared by the Standards and Petitions Subcommittee. <ext-link xlink:href="https://www.iucnredlist.org/resources/redlistguidelines" ext-link-type="uri" xlink:type="simple">https://www.iucnredlist.org/resources/redlistguidelines</ext-link></mixed-citation></ref></ref-list></tp:taxon-treatment>
